# Supplementary material for: Comparison of Two Genotyping Methods for Distinguishing Recrudescence from Reinfection in Antimalarial Drug Efficacy/Effectiveness Trials
Source: Am J Trop Med Hyg. 2018 May 21;99(1):84–6. doi: 10.4269/ajtmh.18-0002 (PMC6085787; doi:10.4269/ajtmh.18-0002)
Supplement: Supplementary file 2 [file tpmd180002.SD2.xls]

## Sheet: Table S1_SNP Data_recurrent inf
Table S1. SNP data for recurrent infections. For each patient, both the d0 and d42 filter paper samples were genotyped using the 24-SNP Barcoding Assay (Daniels et al., 2008). Treatment outcomes inferred from genotyping the d0 and d42 samples are coded as "Re-infection" and "Treatment failure". Only data for 38 recurrent infections are shown. "–" denotes that an allele was not detected. No. of he…
Patient ID	Day	SNP1	SNP2	SNP3	SNP4	SNP5	SNP6	SNP7	SNP8	SNP9	SNP10	SNP11	SNP12	SNP13	SNP14	SNP15	SNP16	SNP17	SNP18	SNP19	SNP20	SNP21	SNP22	SNP23	SNP24	Treatment Outcome	No. of heterozygous SNPs	Clonality	MOI	95% Confidence Interval for MOI	Probability for MOI
103d0	0	T	A	C	C	C	G	A	G	A	T	C	G	T	A	C	C	C	T	C	A	A	T	T	G	–	0	S	1	[1, 1]	1
103d42	42	–	A	C/T	C/T	C/G	G	G	G	A	T	C/T	A/G	T	C	C	C	C	A/T	C	A	A/C	C	G	G	Re-infection	7	M	2	[2, 2]	0.9954
10d0	0	T	A	C	C/T	C/G	G	A	G	A/T	C	C	G	C	A	C	C	C/T	A	A	G	C	T	T	G	–	4	M	2	[1, 2]	0.8355
10d42	42	T	A	C	C/T	C/G	G	A	G	A/T	C	C	G	C	A	C	C	C/T	A	A	G	C	T	T	G	Treatment Failure	4	M	2	[1, 2]	0.8355
11d0	0	T	A	C/T	C/T	C	C/G	A/G	A/G	A/T	C	C	A/G	T	A	C	C	C/T	A/T	A	A/G	A/C	C/T	T	G	–	12	M	2	[2, 4]	0.5617
11d42	42	T	A	T	T	C	C	G	G	T	C	T	G	C	A	A	C	C	A	A	G	C	C	T	G	Re-infection	0	S	1	[1, 1]	1
12d0	0	T	A	T	T	C	G	A	G	T	C	C	G	C	A	C	C	C	A	C	G	A	C	T	G	–	0	S	1	[1, 1]	1
12d42	42	T	A	C/T	T	C	C/G	A/G	G	A/T	C/T	C/T	A/G	C/T	A	C	A/C	C/T	A	A	A/G	A/C	C/T	G/T	G	Re-infection	14	M	3	[3, 5+]	0.5103
16d0	0	T	A	C/T	T	C	C/G	A	G	A/T	T	C	A/G	C/T	A	A/C	A/C	C	A	A	A/G	C	T	T	G	–	8	M	2	[2, 3]	0.9369
16d42	42	C	A	C	T	G	C	G	G	A	T	T	G	C	A	A	C	C	T	C	G	C	C	–	G	Re-infection	0	S	1	[1, 1]	1
17d0	0	C	A	C/T	C/T	C/G	C/G	A/G	G	A	C/T	C/T	A/G	C/T	A/C	A/C	A/C	C/T	A/T	A	G	A/C	C/T	T	G	–	16	M	4	[3, 5+]	0.4335
17d42	42	C	A	C	T	G	C	A	–	A	C/T	C/T	A	T	A/C	C	C	T	A	A	G	A/C	T	T	G	Treatment Failure	4	M	2	[1, 2]	0.8514
18d0	0	–	–	C	–	–	C	A	G	A	T	T	–	T	C	A	–	C	–	A	A	C	C	T	G	–	0	S	1	[1, 1]	0.9998
18d42	42	T	A	C	T	G	C	G	G	A	C	C	G	C	A	A	C	T	A	C	G	C	C	T	G	Re-infection	0	S	1	[1, 1]	1
20d0	0	T	A	T	T	C	G	A	G	A	T	T	G	C	A	A	C	C	A	A	G	C	T	T	G	–	0	S	1	[1, 1]	0.9999
20d42	42	T	A	T	T	C	G	A	G	A	T	T	G	C	A	A	C	C	A	A	G	C	T	T	G	Treatment Failure	0	S	1	[1, 1]	0.9999
2d0	0	T	A	C/T	T	C	C	A	G	A	C/T	C/T	A/G	C	A	C	C	C	A	A	G	A	T	G	G	–	4	M	2	[2, 2]	0.9719
2d42	42	T	A	C	T	C	C	A	G	A	T	C	A	C	A	C	A/C	T	T	A	G	A	T	T	G	Re-infection	1	S	1	[1, 1]	0.9996
30d0	0	T	A	C	C/T	C	C	A	A/G	A	T	C/T	G	C/T	A	C	C	C	A/T	A	A	A/C	C/T	G/T	G	–	8	M	2	[2, 3]	0.9416
30d42	42	C	A	C	T	C	C	A	G	A	T	C	G	C	A	C	C	T	A	A	G	A	C	G	G	Re-infection	0	S	1	[1, 1]	1
31d0	0	T	A	C	C	C	C	G	G	A	T	–	A	C	A	C	C	C	A	A	G	C	C	T	G	–	0	S	1	[1, 1]	1
31d42	42	T	A	T	T	C	C	A	G	A	T	C	G	C	A/C	C	C	C	A/T	A	A/G	A	T	T	G	Re-infection	3	M	1	[1, 2]	0.6299
32d0	0	C	A	C/T	T	C	C	A/G	G	A	C/T	C	G	C	A	A	C	T	A	A	A/G	C	C/T	T	G	–	5	M	2	[2, 2]	0.993
32d42	42	T	A	C	T	C/G	G	A/G	G	T	T	C/T	A	C/T	A/C	C	A	C/T	A	A	G	A/C	C/T	T	G	Re-infection	8	M	2	[2, 2]	0.9686
37d0	0	C	A	C/T	C/T	C	C/G	A/G	G	A	T	C	G	C	A	A/C	C	C/T	A/T	A	A	C	C/T	T	G	–	8	M	2	[2, 3]	0.9497
37d42	42	C/T	A	C/T	T	C	C/G	A/G	G	A/T	C/T	C/T	A/G	C	A	A/C	C	C	A	A	G	A/C	C/T	G/T	G	Re-infection	12	M	3	[2, 4]	0.6139
40d0	0	T	A	C	T	C	C	G	G	A	C	C	A	C	A	C	C	C	T	A	A	A	C	G	G	–	0	S	1	[1, 1]	1
40d42	42	T	A	T	T	C	G	A	G	A	T	T	G	C	A	C	A	C	T	A	G	C	T	G	G	Re-infection	0	S	1	[1, 1]	1
47d0	0	C	A	C	T	C	G	G	G	A	T	C	A	C	A	C	C	C	A	A	G	A/C	C/T	G/T	G	–	3	M	1	[1, 2]	0.6478
47d42	42	T	A	C	C	G	G	G	G	T	C	T	G	C	A	A	C	C	A	C	G	C	T	T	G	Re-infection	0	S	1	[1, 1]	1
48d0	0	T	A	C	C	G	C	G	G	A	C/T	T	A	T	A	A	C	C	A	A	A	C	C	T	G	–	1	S	1	[1, 1]	0.9999
48d42	42	T	A	C	T	C	C/G	A	G	A	C/T	T	A	C	–	–	–	–	–	–	–	–	–	–	G	Re-infection	2	M	2	[1, 3]	0.8519
49d0	0	T	A	C	C/T	C	G	A/G	G	A	C/T	C/T	A	C	A	C	C	C/T	A	A	A/G	C	C	T	G	–	6	M	2	[2, 2]	0.9889
49d42	42	T	A	C/T	T	C/G	C/G	G	G	A	C	T	A	C	A	A	A/C	C/T	A	A	A/G	C	C	T	G	Treatment Failure	6	M	2	[2, 2]	0.992
4d0	0	T	A	C	C	C	C	A/G	G	A	T	T	G	C	C	C	C	C	T	A	A/G	C	T	T	G	–	2	M	1	[1, 1]	0.9857
4d42	42	T	A	C	T	C	C	A/G	G	A	C	T	G	C	A	A	C	C/T	T	C	A/G	A	C/T	G/T	G	Re-infection	5	M	2	[2, 2]	0.9915
53d0	0	C	A	C/T	T	C	C/G	A	G	A/T	C/T	C/T	A/G	T	A	C	C	C	A/T	A	A/G	C	T	T	G	–	8	M	2	[2, 3]	0.9473
53d42	42	C/T	A	T	C/T	C/G	G	A	G	A	T	C	G	C	C	A	A/C	C	A	C	G	A/C	C	T	G	Re-infection	5	M	2	[2, 2]	0.976
55d0	0	–	A	C	–	C	C	A	G	A	C	–	–	C	A	C	A	C/T	–	A	G	C	T	T	G	–	1	S	1	[1, 1]	0.9906
55d42	42	T	A	C	T	C	C/G	A/G	G	T	C/T	T	G	T	A	A	A	C	T	A	G	A/C	C/T	T	G	Re-infection	5	M	2	[2, 2]	0.9909
56d0	0	T	A/G	C/T	T	C	C/G	A/G	G	A/T	C/T	C/T	A/G	C/T	A	C	A/C	C	A/T	A	A/G	A/C	C/T	G/T	G	–	15	M	3	[3, 5+]	0.4084
56d42	42	C	A	C/T	C/T	C	C/G	A/G	G	A/T	T	C/T	G	C/T	A	C	C	C/T	A	A	A/G	A/C	C/T	T	G	Re-infection	11	M	2	[2, 3]	0.5907
57d0	0	T	A	C	C	C	G	A	G	A	C	T	A	C	A	C	C	C	A	A	G	A	C	T	G	–	0	S	1	[1, 1]	1
57d42	42	T	A	C	T	C	G	A	G	A	C	T	G	C	A	A	C	C	T	C	G	A	T	G/T	G	Re-infection	1	S	1	[1, 1]	0.9983
59d0	0	C	A/G	C/T	T	C/G	C/G	A/G	G	A/T	C/T	C	A/G	C/T	A/C	C	A/C	C/T	A/T	A	A/G	A/C	C/T	T	G	–	16	M	4	[3, 5+]	0.3749
59d42	42	C	A/G	C	T	–	G	A/G	A/G	A	C/T	C/T	A/G	C/T	C	C	A/C	C	A/T	A	G	A/C	C/T	G/T	G	Treatment Failure	12	M	2	[2, 4]	0.4954
5d0	0	C	A	C/T	C/T	C	C/G	A	A/G	A	C/T	C/T	A/G	C	A/C	A/C	A/C	C/T	A	A	G	A/C	C/T	G/T	G	–	14	M	3	[2, 5+]	0.5362
5d42	42	T	A	C	T	C	C	G	G	T	T	C/T	A	C/T	A	A	C	T	T	C	G	C	T	T	G	Re-infection	2	M	1	[1, 1]	0.994
60d0	0	C	A	C	C/T	C	C	A/G	G	A	C/T	T	A/G	C	A	C	A/C	C/T	A	A	G	A/C	C/T	G/T	G	–	9	M	2	[2, 3]	0.8293
60d42	42	C/T	A	C/T	T	C/G	C/G	A/G	G	A	C/T	C/T	A/G	C/T	A/C	C	A/C	C/T	A/T	A	A/G	A/C	C/T	G/T	G	Treatment Failure	17	M	5	[3, 5+]	0.4997
61d0	0	T	A	T	T	C/G	C	G	G	A	C/T	T	G	C	A	C	A	C	A/T	A	G	A/C	T	T	G	–	4	M	2	[1, 2]	0.9096
61d42	42	C	A	C	T	C	C	A	G	A	T	T	G	T	A	A	C	T	T	A	A	A	C	G	G	Re-infection	0	S	1	[1, 1]	1
62d0	0	T	A	T	C	G	C/G	G	G	T	T	C	A	T	A	C	C	T	A	A	G	C	C/T	T	G	–	2	M	1	[1, 1]	0.9998
62d42	42	C/T	A	C	C/T	C/G	C	A	G	A	C/T	C/T	A	C	A	C	C	T	A	C	A/G	A/C	C/T	G/T	G	Re-infection	9	M	2	[2, 3]	0.9053
63d0	0	C	A	C	T	G	C	G	G	A	T	T	A	T	A	A	C	C	A	A/C	G	C	T	T	G	–	1	S	1	[1, 1]	0.9996
63d42	42	C	A	C	T	C/G	C/G	A	G	A/T	C/T	T	A	T	C	C	C	T	A/T	C	G	C	T	G/T	G	Re-infection	6	M	2	[2, 2]	0.9965
64d0	0	T	A	T	T	C	C	G	G	T	C/T	T	G	T	A	A/C	C	C	A	C	G	A	C/T	T	G	–	3	M	1	[1, 2]	0.8251
64d42	42	T	A	C	T	C/G	C	A	G	A	C/T	T	G	C	C	C	A/C	T	A	A	G	C	C/T	T	G	Re-infection	4	M	2	[1, 2]	0.926
71d0	0	C	A	C	T	G	G	A	G	A	T	T	A	T	C	A	A	C	T	C	G	A	T	T	G	–	0	S	1	[1, 1]	1
71d42	42	C	A	C	T	G	G	A	G	A	T	T	A	T	C	A	A	C	T	C	G	A	T	T	G	Treatment Failure	0	S	1	[1, 1]	1
72d0	0	T	A	C	T	C	C/G	G	G	A	T	C/T	G	C	A	A/C	C	T	A/T	A/C	G	A/C	T	T	G	–	6	M	2	[2, 2]	0.975
72d42	42	T	A	C	T	C	C	A	G	A	T	C	G	C	A/C	A	C	T	A/T	A	A/G	C	T	T	G	Re-infection	3	M	2	[1, 2]	0.5512
81d0	0	T	A	C/T	C/T	C/G	C/G	A	A/G	A	C/T	C/T	G	C/T	A/C	C	A/C	C/T	A	A	A/G	A/C	C	G/T	G	–	14	M	3	[2, 4]	0.5971
81d42	42	C	A	C	C	C	C	A	G	T	T	T	G	C	C	A	C	C	A	C	G	A	T	T	G	Re-infection	0	S	1	[1, 1]	1
87d0	0	C	A	C	T	C	C	A	A	A	T	T	A	C	C	C	C	C	T	C	G	C	T	G	G	–	0	S	1	[1, 1]	1
87d42	42	T	A	T	C	C	G	G	G	A/T	C/T	C/T	A	T	A	C	A	T	A	A	G	A/C	C/T	T	G	Re-infection	5	M	2	[1, 2]	0.9003
88d0	0	C	A	T	T	C	C	A	G	A/T	T	C	–	T	C	A	C	C	A	A	A/G	A/C	T	T	G	–	3	M	1	[1, 2]	0.8727
88d42	42	T	A	C	T	C/G	C	A	G	T	C	T	A/G	C/T	A/C	A/C	C	C	T	A	A/G	A/C	T	T	G	Re-infection	7	M	2	[2, 2]	0.9667
89d0	0	T	A	C	T	C	C	A	G	A	T	T	G	C	A	C	C	C	T	C	G	C	C	G	G	–	0	S	1	[1, 1]	1
89d42	42	T	A	T	T	G	C	A	G	A	C	T	A	C	A	A	C	T	A	C	G	C	T	G	G	Re-infection	0	S	1	[1, 1]	1
8d0	0	T	A	C	T	G	G	A	G	A	T	T	G	C	A	A	C	C	A	A	G	A	T	T	G	–	0	S	1	[1, 1]	0.9999
8d42	42	T	A	C	C	G	C	A	G	T	T	T	G	C	A	C	C	C	A/T	A	A/G	C	C	T	G	Re-infection	2	M	1	[1, 1]	0.9953
94d0	0	C/T	A/G	C/T	C/T	C/G	C/G	A/G	G	A/T	C/T	C/T	A/G	C/T	A	C	C	C/T	A/T	A	A/G	A/C	C/T	T	G	–	17	M	4	[3, 5+]	0.4262
94d42	42	T	A	C	T	C	C	A/G	G	A	T	T	G	C	A	A	A	C	T	A	G	A	T	G	G	Re-infection	1	S	1	[1, 1]	1
98d0	0	–	–	C/T	–	C/G	C/G	–	–	T	C	T	A/G	T	A	A	A/C	C/T	A/T	A	A/G	A/C	T	G	G	–	9	M	2	[2, 3]	0.79
98d42	42	–	A	–	–	C	G	–	G	T	C	T	G	C	A/C	C	C	T	A/T	C	G	A	C	G	G	Re-infection	2	M	1	[1, 1]	0.9872
DD2	N/A	T	A	T	C	C	G	G	A	T	T	T	A	T	C	A	A	T	A	C	A	A	C	G	T	N/A	0	S	1	[1, 1]	1
HB3	N/A	T	G	C	C	C	C	A	G	A	T	C	A	C	A	A	C	T	A	A	G	T	T	T	T	N/A	0	S	1	[1, 1]	1
K1	N/A	C	G	C	T	C	G	G	A	T	T	T	A	T	C	C	C	T	A	C	G	C	C	G	T	N/A	0	S	1	[1, 1]	1
R033	N/A	C	A	T	T	G	C	A	G	A	C	T	–	C	A	C	C	T	T	A	G	A	T	T	G	N/A	0	S	1	[1, 1]	1
W2	N/A	T	A	T	C	C	G	G	A	T	T	T	A	T	C	A	A	T	A	C	A	A	C	G	T	N/A	0	S	1	[1, 1]	1
3D7	N/A	C	G	C	T	C	C	G	G	A	C	T	G	C	A	C	C	C	A	A	G	A	T	T	G	N/A	0	S	1	[1, 1]	1

## Sheet: Table S2_MSP_recurrent inf
Table S2. Msp-1 and msp-2 genotype data for recurrent infections. For each patient, both the d0 and d42 filter paper samples were genotyped at msp-1 and msp-2 loci (Snounou et al 1999). Only data for 38 recurrent infections are shown. "†" denotes that one allele is present at a locus while "–" shows that it is absent. If two alleles are present, the data is shown as shown as "††" and "†††" if thr…
Patient ID	Day	MAD 20	MAD 20 fragment size	K1	K1 fragment size	RO33	R033 fragment size	3D7/IC	3D7/IC fragment size	FC27	FC27 fragment size	Treatment Outcome	Clonality	Multiplicity of infection (MOI)
103d0	0	–	–	†	200	–	–	††	500; 600	†	300	–	M	2
103d42	42	†	200	†	250	–	–	†	500	†	400	Re-infection	M	2
10d0	0	††	200; 300	†	150	–	–	†	500	†	300	–	M	3
10d42	42	††	200; 300	†	150	–	–	†	500	†	300	Treatment Failure	M	3
11d0	0	†	300	†	200	–	–	††	300; 500	†	450	–	M	2
11d42	42	–	–	†	200	–	–	†	600	–	–	Re-infection	S	1
12d0	0	†	200	–	–	–	–	–	–	†	500	–	S	1
12d42	42	–	–	†	250	†	160	†††	300; 500; 700	†††	400; 300; 500	Re-infection	M	3
16d0	0	–	–	†	200	–	–	†	350	†	400	–	M	2
16d42	42	†	200	–	–	–	–	†	500	–	–	Re-infection	S	1
17d0	0	†	250	††	200; 300	†	160	††	350; 400	–	–	–	M	3
17d42	42	†	200	†	250	†	160	†	500	–	–	Re-infection	M	3
18d0	0	–	–	–	–	†	160	†	550	–	–	–	S	1
18d42	42	†	200	–	–	–	–	†	300	–	–	Re-infection	S	1
20d0	0	†	200	–	–	–	–	–	–	†	300	–	S	1
20d42	42	†	200	–	–	–	–	–	–	†	300	Treatment Failure	S	1
2d0	0	†	200	†	200	–	–	†	500	–	–	–	M	2
2d42	42	–	–	–	–	†	160	–	–	†	300	Re-infection	S	1
30d0	0	†	200	†	200	–	–	†	500	††	200; 300	–	M	2
30d42	42	†	200	–	–	–	–	†	500	–	–	Treatment Failure	S	1
31d0	0	–	–	†	200	–	–	–	–	†	350	–	S	1
31d42	42	–	–	††	200; 300	–	–	††	300; 500	††	200; 300	Re-infection	M	2
32d0	0	†	200	†	300	†	160	†††	300; 500; 600	†††	300; 400; 450	–	M	3
32d42	42	–	–	†	250	–	–	–	–	†	400	Re-infection	S	1
37d0	0	–	–	†	150	–	–	†	500	†	250	–	M	2
37d42	42	†	150	†	250	–	–	†	400	†	350	Re-infection	M	2
40d0	0	–	–	–	–	†	160	–	–	†	350	–	S	1
40d42	42	–	–	†	200	–	–	–	–	†	300	Re-infection	S	1
47d0	0	†	200	–	–	–	–	†	250	†	250	–	M	2
47d42	42	–	–	†	200	–	–	†	500	–	–	Re-infection	S	1
48d0	0	–	–	†	200	–	–	–	–	†	220	–	S	1
48d42	42	†	200	–	–	–	–	†	500	†	350	Re-infection	M	2
49d0	0	–	–	†	200	–	–	†	500	†	400	–	M	2
49d42	42	–	–	†	250	–	–	†	600	†	250	Re-infection	M	2
4d0	0	–	–	–	–	†	160	†	600	†	400	–	M	2
4d42	42	–	–	–	–	†	160	†	350	†	300	Re-infection	M	2
53d0	0	†	200	†	250	–	–	†	500	†	400	–	M	2
53d42	42	†	200	††	200; 300	–	–	†	500	–	–	Re-infection	M	2
55d0	0	††	200; 300	–	–	–	–	†	700	†	350	–	M	2
55d42	42	†	200	†	300	–	–	†	600	†	300	Re-infection	M	2
56d0	0	†	200	†	200	–	–	††	300; 400	††	350; 450	–	M	2
56d42	42	†	200	†	250	–	–	†	400	–	–	Re-infection	M	2
57d0	0	–	–	–	–	†	160	†	500	††	300; 500	–	M	2
57d42	42	–	–	–	–	†	160	–	–	†	300	Treatment Failure	S	1
59d0	0	†	200	–	–	–	–	†	600	†	400	–	M	2
59d42	42	–	–	†	250	–	–	†	500	†	300	Re-infection	M	2
5d0	0	–	–	††	200; 250	–	–	–	–	†	350	–	M	2
5d42	42	†	200	†	300	–	–	†	500	†	400	Re-infection	M	2
60d0	0	†	200	†	300	–	–	†	600	–	–	–	M	2
60d42	42	–	–	†	200	–	–	–	–	†	300	Re-infection	S	1
61d0	0	†	200	–	–	–	–	†	600	†††	300; 350; 400	–	M	3
61d42	42	–	–	†	200	–	–	–	–	†	350	Re-infection	S	1
62d0	0	††	200; 300	†	300	–	–	–	–	†	400	–	M	2
62d42	42	†	250	–	–	–	–	†	500	†	350	Re-infection	M	2
63d0	0	–	–	†	250	–	–	†	700	†	350	–	M	2
63d42	42	††	200; 300	†	200	–	–	†	500	–	–	Re-infection	M	2
64d0	0	–	–	–	–	†	160	†	500	†	600	–	M	2
64d42	42	–	–	–	–	†	160	†	600	–	–	Re-infection	S	1
71d0	0	†	200	–	–	–	–	†	500	†	300	–	M	2
71d42	42	†	200	–	–	–	–	†	500	†	300	Treatment Failure	M	2
72d0	0	–	–	†	200	–	–	†	700	†	450	–	M	2
72d42	42	†	200	†	250	–	–	†	500	†	400	Re-infection	M	2
81d0	0	††	200; 250	†	250	–	–	–	–	†	400	–	M	2
81d42	42	–	–	–	–	†	160	–	–	†	300	Re-infection	S	1
87d0	0	†	200	–	–	–	–	†	500	–	–	–	S	1
87d42	42	–	–	†	250	–	–	†††	400; 450; 500	†	350	Re-infection	M	3
88d0	0	†	200	†	300	–	–	††	400; 450	†	250	–	M	2
88d42	42	–	–	†	200	–	–	†	700	†	200	Re-infection	M	2
89d0	0	†	200	–	–	–	–	†	450	††	200; 250	–	M	2
89d42	42	†	300	†	300	–	–	†	350	††	200; 300	Re-infection	M	2
8d0	0	–	–	†	150	–	–	†	500	–	–	–	S	1
8d42	42	†	250	–	–	–	–	†	700	†	350	Re-infection	M	2
94d0	0	†	200	††	200; 250	–	–	†	300	††	350; 450	–	M	2
94d42	42	–	–	†	300	–	–	–	–	†	400	Re-infection	S	1
98d0	0	†	250	†	200	–	–	††	400; 500	†	300	–	M	2
98d42	42	†	200	–	–	–	–	†	600	†	450	Re-infection	M	2
DD2	N/A	†	220	–	–	–	–	–	–	†	400	N/A	S	1
HB3	N/A	†	180	–	–	–	–	–	–	†	300	N/A	S	1
K1	N/A	–	–	†	180	–	–	–	–	†	380	N/A	S	1
R033	N/A	–	–	–	–	†	160	†	480	–	–	N/A	S	1
W2	N/A	†	220	–	–	–	–	–	–	†	400	N/A	S	1
3D7	N/A	–	–	†	250	–	–	†	500	–	–	N/A	S	1

## Sheet: Table S3_SNP Data_APR
Table S3. SNP data for patients with no detectable d42 parasitaemia. For each patient, both the d0 and d42 filter paper samples were genotyped using the 24-SNP Barcoding Assay (Daniels et al., 2008). Because d42 samples for these patients did not have detectable parasite DNA, these patients were deemed to have achieved "Adequate Parasitological Response". Only data for 71 patients with no detecta…
Patient ID	Day	SNP1	SNP2	SNP3	SNP4	SNP5	SNP6	SNP7	SNP8	SNP9	SNP10	SNP11	SNP12	SNP13	SNP14	SNP15	SNP16	SNP17	SNP18	SNP19	SNP20	SNP21	SNP22	SNP23	SNP24	Treatment Outcome	No. of heterozygous SNPs	Clonality	MOI	95% Confidence Interval for MOI	Probability for MOI
100d0	0	T	A/G	C/T	C/T	C	C/G	A/G	G	A	C/T	C/T	G	C	A	A/C	A/C	C/T	A	A	G	A/C	C/T	G/T	G	–	13	M	3	[2, 4]	0.6102
100d42	42	–	–	–	–	–	–	–	–	–	–	–	–	–	–	–	–	–	–	–	–	–	–	–	–	Adequate Parasitological Response	–	–	–	–	–
101d0	0	T	A	C	C	C	C	A	G	A	C	T	A	T	A	A	A	C	A	A	A	A	C	G	G	–	0	S	1	[1, 1]	1
101d42	42	–	–	–	–	–	–	–	–	–	–	–	–	–	–	–	–	–	–	–	–	–	–	–	–	Adequate Parasitological Response	–	–	–	–	–
102d0	0	T	A	C	T	C	C	A/G	G	A	T	C	G	T	A	A	C	T	A	A	G	A/C	C/T	T	G	–	3	M	2	[1, 2]	0.5327
102d42	42	–	–	–	–	–	–	–	–	–	–	–	–	–	–	–	–	–	–	–	–	–	–	–	–	Adequate Parasitological Response	–	–	–	–	–
104d0	0	T	A	C/T	T	C/G	C	A/G	A/G	A/T	C/T	C	G	C	A	C	A/C	C/T	A/T	A/C	A/G	A/C	C/T	G/T	G	–	14	M	3	[2, 5+]	0.5642
104d42	42	–	–	–	–	–	–	–	–	–	–	–	–	–	–	–	–	–	–	–	–	–	–	–	–	Adequate Parasitological Response	–	–	–	–	–
105d0	0	T	A	C	T	G	G	A	G	A	T	C	A	T	C	C	C	T	T	A	A	C	T	G	G	–	0	S	1	[1, 1]	1
105d42	42	–	–	–	–	–	–	–	–	–	–	–	–	–	–	–	–	–	–	–	–	–	–	–	–	Adequate Parasitological Response	–	–	–	–	–
106d0	0	T	A	C	T	C	C	G	G	A	T	T	G	C	A	A	A	C	T	A	G	A	T	T	G	–	0	S	1	[1, 1]	1
106d42	42	–	–	–	–	–	–	–	–	–	–	–	–	–	–	–	–	–	–	–	–	–	–	–	–	Adequate Parasitological Response	–	–	–	–	–
13d0	0	T	A	T	T	C	C	A	G	A	C	T	G	C	C	A	C	C	T	C	A	A	C	T	G	–	0	S	1	[1, 1]	1
13d42	42	–	–	–	–	–	–	–	–	–	–	–	–	–	–	–	–	–	–	–	–	–	–	–	–	Adequate Parasitological Response	–	–	–	–	–
14d0	0	T	A	T	C	G	C	A	A	A	T	C	G	T	A	A	C	C	T	C	A	A	C	G	G	–	0	S	1	[1, 1]	1
14d42	42	–	–	–	–	–	–	–	–	–	–	–	–	–	–	–	–	–	–	–	–	–	–	–	–	Adequate Parasitological Response	–	–	–	–	–
15d0	0	C	A	C	C/T	C	C	A/G	G	A	C/T	T	A/G	C/T	A	C	A/C	C	T	A	A/G	C	T	T	G	–	7	M	2	[2, 2]	0.9757
15d42	42	–	–	–	–	–	–	–	–	–	–	–	–	–	–	–	–	–	–	–	–	–	–	–	–	Adequate Parasitological Response	–	–	–	–	–
19d0	0	C	A	C/T	T	C/G	C	G	G	A	C	C	A	C	A	C	C	C	T	A	G	A/C	T	G/T	G	–	4	M	2	[1, 2]	0.8341
19d42	42	–	–	–	–	–	–	–	–	–	–	–	–	–	–	–	–	–	–	–	–	–	–	–	–	Adequate Parasitological Response	–	–	–	–	–
1Ad0	0	T	A	C	T	C/G	C/G	G	G	A/T	C/T	C	G	C/T	A	A	A/C	C/T	A	A	G	A/C	C/T	G/T	G	–	10	M	2	[2, 3]	0.7645
1Ad42	42	–	–	–	–	–	–	–	–	–	–	–	–	–	–	–	–	–	–	–	–	–	–	–	–	Adequate Parasitological Response	–	–	–	–	–
1d0	0	T	A	C	T	C	C	A	G	A	T	T	G	C/T	A	A	C	C	A	A	G	A/C	T	G/T	G	–	3	M	2	[1, 2]	0.8189
1d42	42	–	–	–	–	–	–	–	–	–	–	–	–	–	–	–	–	–	–	–	–	–	–	–	–	Adequate Parasitological Response	–	–	–	–	–
21d0	0	C	A	C	T	C	C	A	G	T	C	T	A	C	A	A	C	T	A	A	G	C	C	T	G	–	0	S	1	[1, 1]	1
21d42	42	–	–	–	–	–	–	–	–	–	–	–	–	–	–	–	–	–	–	–	–	–	–	–	–	Adequate Parasitological Response	–	–	–	–	–
22d0	0	T	G	C	C	C	C	G	G	T	C	C	A	C	A	A	C	C	A	A	A	C	C	T	G	–	0	S	1	[1, 1]	1
22d42	42	–	–	–	–	–	–	–	–	–	–	–	–	–	–	–	–	–	–	–	–	–	–	–	–	Adequate Parasitological Response	–	–	–	–	–
23d0	0	T	A	C	T	C	C	A	A	A	C	C	A	C	A	A	A/C	C	A	A	G	C	C	G/T	G	–	2	M	1	[1, 1]	0.992
23d42	42	–	–	–	–	–	–	–	–	–	–	–	–	–	–	–	–	–	–	–	–	–	–	–	–	Adequate Parasitological Response	–	–	–	–	–
24d0	0	T	A	T	T	C	C	A	G	A	C	T	G	T	C	A	C	C	T	C	G	C	T	T	G	–	0	S	1	[1, 1]	1
24d42	42	–	–	–	–	–	–	–	–	–	–	–	–	–	–	–	–	–	–	–	–	–	–	–	–	Adequate Parasitological Response	–	–	–	–	–
25d0	0	C	A	C	T	C	C	A	G	A	T	T	G	C	A	A	C	T	A	C	G	A	C	T	G	–	0	S	1	[1, 1]	1
25d42	42	–	–	–	–	–	–	–	–	–	–	–	–	–	–	–	–	–	–	–	–	–	–	–	–	Adequate Parasitological Response	–	–	–	–	–
26d0	0	C	A	C	T	C	G	A	A	A	T	T	A	C	C	C	A	T	T	A	G	C	T	T	G	–	0	S	1	[1, 1]	1
26d42	42	–	–	–	–	–	–	–	–	–	–	–	–	–	–	–	–	–	–	–	–	–	–	–	–	Adequate Parasitological Response	–	–	–	–	–
27d0	0	C	A	C	T	C	C	A	G	A	T	C	G	T	A	C	C	T	A	A	G	C	T	T	G	–	0	S	1	[1, 1]	1
27d42	42	–	–	–	–	–	–	–	–	–	–	–	–	–	–	–	–	–	–	–	–	–	–	–	–	Adequate Parasitological Response	–	–	–	–	–
28d0	0	–	G	C/T	C	C	C	A/G	G	A/T	T	C	A	T	C	C	A/C	C	T	A	A/G	C	C	T	G	–	5	M	2	[1, 2]	0.8329
28d42	42	–	–	–	–	–	–	–	–	–	–	–	–	–	–	–	–	–	–	–	–	–	–	–	–	Adequate Parasitological Response	–	–	–	–	–
29d0	0	T	A	C	T	C	C	A	G	A	T	C	A	C	C	C	C	C	A	A	G	A	T	G	G	–	0	S	1	[1, 1]	1
29d42	42	–	–	–	–	–	–	–	–	–	–	–	–	–	–	–	–	–	–	–	–	–	–	–	–	Adequate Parasitological Response	–	–	–	–	–
2Ad0	0	T	A	C	C/T	C	C	A	G	A	T	C	A	C	C	C	C	C	A	A	A/G	A	T	T	G	–	2	M	1	[1, 1]	0.9903
2Ad42	42	–	–	–	–	–	–	–	–	–	–	–	–	–	–	–	–	–	–	–	–	–	–	–	–	Adequate Parasitological Response	–	–	–	–	–
33d0	0	T	A	T	T	C	G	A	G	A	T	C	A	C	A	A	A	C	T	A	G	A/C	C	T	G	–	1	S	1	[1, 1]	0.9998
33d42	42	–	–	–	–	–	–	–	–	–	–	–	–	–	–	–	–	–	–	–	–	–	–	–	–	Adequate Parasitological Response	–	–	–	–	–
34d0	0	T	A	C	C/T	C	C/G	A	G	A/T	C/T	C/T	A/G	C/T	A/C	A/C	A/C	C/T	A	A/C	G	A/C	C/T	T	G	–	14	M	3	[3, 5+]	0.4759
34d42	42	–	–	–	–	–	–	–	–	–	–	–	–	–	–	–	–	–	–	–	–	–	–	–	–	Adequate Parasitological Response	–	–	–	–	–
35d0	0	T	A	C	C/T	C/G	C/G	A/G	G	A	T	C/T	A/G	C/T	A	C	A/C	T	A/T	A	A/G	A/C	T	T	G	–	11	M	2	[2, 3]	0.5896
35d42	42	–	–	–	–	–	–	–	–	–	–	–	–	–	–	–	–	–	–	–	–	–	–	–	–	Adequate Parasitological Response	–	–	–	–	–
36d0	0	C/T	A	C	T	C	G	A	A	A	T	T	A	C	A	A/C	C	C/T	A	C	G	A	T	T	G	–	3	M	1	[1, 2]	0.6725
36d42	42	–	–	–	–	–	–	–	–	–	–	–	–	–	–	–	–	–	–	–	–	–	–	–	–	Adequate Parasitological Response	–	–	–	–	–
38d0	0	T	A	T	T	C	G	A	G	A	C	T	A	T	A	A	C	C	A	A	G	A	T	G	G	–	0	S	1	[1, 1]	1
38d42	42	–	–	–	–	–	–	–	–	–	–	–	–	–	–	–	–	–	–	–	–	–	–	–	–	Adequate Parasitological Response	–	–	–	–	–
39d0	0	T	A	C	T	C	C	A/G	G	T	C/T	C	A	C	A	C	C	C	T	A	G	A/C	T	T	G	–	3	M	1	[1, 2]	0.6289
39d42	42	–	–	–	–	–	–	–	–	–	–	–	–	–	–	–	–	–	–	–	–	–	–	–	–	Adequate Parasitological Response	–	–	–	–	–
3Ad0	0	T	A	C	T	C	C/G	A	G	A/T	T	C	G	C	A	C	C	C	A	A	A/G	C	C/T	T	G	–	4	M	2	[2, 2]	0.9651
3Ad42	42	–	–	–	–	–	–	–	–	–	–	–	–	–	–	–	–	–	–	–	–	–	–	–	–	Adequate Parasitological Response	–	–	–	–	–
3d0	0	C	A	C	C/T	C	C	A/G	G	A	C/T	T	A	C/T	A	A/C	A/C	C	T	A	G	A/C	C/T	T	G	–	8	M	2	[2, 3]	0.9287
3d42	42	–	–	–	–	–	–	–	–	–	–	–	–	–	–	–	–	–	–	–	–	–	–	–	–	Adequate Parasitological Response	–	–	–	–	–
41d0	0	T	A	C	T	C	G	G	G	A	T	T	G	T	C	A	A	C	A/T	A/C	G	A/C	C	T	G	–	3	M	1	[1, 2]	0.8034
41d42	42	–	–	–	–	–	–	–	–	–	–	–	–	–	–	–	–	–	–	–	–	–	–	–	–	Adequate Parasitological Response	–	–	–	–	–
42d0	0	C	G	C	T	C	C	A	G	A	C	T	A	T	C	C	C	C	A	A	A	A	T	G	G	–	0	S	1	[1, 1]	1
42d42	42	–	–	–	–	–	–	–	–	–	–	–	–	–	–	–	–	–	–	–	–	–	–	–	–	Adequate Parasitological Response	–	–	–	–	–
43d0	0	T	A	C/T	T	C/G	G	A/G	G	T	T	C	A	T	A	C	C	C/T	T	A	G	A/C	C/T	T	G	–	6	M	2	[2, 2]	0.9957
43d42	42	–	–	–	–	–	–	–	–	–	–	–	–	–	–	–	–	–	–	–	–	–	–	–	–	Adequate Parasitological Response	–	–	–	–	–
44d0	0	C	A/G	C	C/T	C/G	C	A/G	G	T	C/T	C/T	A	C	A	A/C	A	C/T	A/T	A	A/G	A/C	C	G/T	G	–	12	M	2	[2, 4]	0.6187
44d42	42	–	–	–	–	–	–	–	–	–	–	–	–	–	–	–	–	–	–	–	–	–	–	–	–	Adequate Parasitological Response	–	–	–	–	–
45d0	0	C	A	C	C	C	C/G	A/G	G	A/T	C/T	T	A/G	C/T	A	C	C	T	A	A	G	C	C/T	T	G	–	7	M	2	[2, 2]	0.9799
45d42	42	–	–	–	–	–	–	–	–	–	–	–	–	–	–	–	–	–	–	–	–	–	–	–	–	Adequate Parasitological Response	–	–	–	–	–
46d0	0	T	A	T	T	G	G	A	G	A	C	T	A	C	A	A	C	C	T	A	G	A	T	T	G	–	0	S	1	[1, 1]	1
46d42	42	–	–	–	–	–	–	–	–	–	–	–	–	–	–	–	–	–	–	–	–	–	–	–	–	Adequate Parasitological Response	–	–	–	–	–
50d0	0	T	A	C/T	T	C	C/G	A/G	G	A	T	C/T	G	T	A	C	C	C	A/T	A	G	C	T	G/T	G	–	6	M	2	[2, 2]	0.983
50d42	42	–	–	–	–	–	–	–	–	–	–	–	–	–	–	–	–	–	–	–	–	–	–	–	–	Adequate Parasitological Response	–	–	–	–	–
51d0	0	C	A	C	T	G	C	G	G	T	T	T	A	T	A	A	C	C	A	A	A	C	C	T	G	–	0	S	1	[1, 1]	1
51d42	42	–	–	–	–	–	–	–	–	–	–	–	–	–	–	–	–	–	–	–	–	–	–	–	–	Adequate Parasitological Response	–	–	–	–	–
52d0	0	C	A	C	T	C	C	G	G	A	T	T	G	C	C	A	C	T	T	A	A	A/C	T	G	G	–	1	S	1	[1, 1]	0.9998
52d42	42	–	–	–	–	–	–	–	–	–	–	–	–	–	–	–	–	–	–	–	–	–	–	–	–	Adequate Parasitological Response	–	–	–	–	–
54d0	0	T	A	C	C/T	C/G	C	A	G	A/T	C/T	C	G	C/T	A/C	C	C	C	A/T	C	A/G	A/C	C/T	G/T	G	–	11	M	2	[2, 3]	0.6454
54d42	42	–	–	–	–	–	–	–	–	–	–	–	–	–	–	–	–	–	–	–	–	–	–	–	–	Adequate Parasitological Response	–	–	–	–	–
58d0	0	T	A	C	T	C/G	C	A/G	G	A	T	C/T	G	C/T	A	A	A/C	C	A	A	A/G	A/C	T	G/T	G	–	8	M	2	[2, 3]	0.8987
58d42	42	–	–	–	–	–	–	–	–	–	–	–	–	–	–	–	–	–	–	–	–	–	–	–	–	Adequate Parasitological Response	–	–	–	–	–
65d0	0	C	A	C	T	C	G	G	G	A	C	T	G	T	A	A	C	C	A	A	A	C	T	T	G	–	0	S	1	[1, 1]	1
65d42	42	–	–	–	–	–	–	–	–	–	–	–	–	–	–	–	–	–	–	–	–	–	–	–	–	Adequate Parasitological Response	–	–	–	–	–
66d0	0	T	A	C	T	C	C	A/G	A/G	A/T	C/T	C	A/G	C	A/C	C	A	C/T	A/T	A	G	A	C/T	G/T	G	–	10	M	2	[2, 3]	0.8352
66d42	42	–	–	–	–	–	–	–	–	–	–	–	–	–	–	–	–	–	–	–	–	–	–	–	–	Adequate Parasitological Response	–	–	–	–	–
67d0	0	T	A/G	C/T	T	C/G	C/G	A/G	G	A	C/T	T	A	C/T	A/C	A	A/C	C/T	A/T	A	A/G	A/C	C/T	T	G	–	14	M	3	[2, 5+]	0.552
67d42	42	–	–	–	–	–	–	–	–	–	–	–	–	–	–	–	–	–	–	–	–	–	–	–	–	Adequate Parasitological Response	–	–	–	–	–
68d0	0	T	A	C	C	C	C	A	G	A	C	C	A	T	A	C	C	C	A/T	A/C	G	A/C	C	G	G	–	3	M	1	[1, 2]	0.8726
68d42	42	–	–	–	–	–	–	–	–	–	–	–	–	–	–	–	–	–	–	–	–	–	–	–	–	Adequate Parasitological Response	–	–	–	–	–
69d0	0	T	A/G	C	C/T	C/G	C/G	A	G	A	C/T	C	A/G	C/T	A/C	C	C	C	A/T	A	A/G	C	T	G/T	G	–	11	M	2	[2, 3]	0.6565
69d42	42	–	–	–	–	–	–	–	–	–	–	–	–	–	–	–	–	–	–	–	–	–	–	–	–	Adequate Parasitological Response	–	–	–	–	–
6d0	0	T	A	C	T	C	C	G	G	A	C	T	G	C	A	A	A	T	T	C	G	C	T	T	G	–	0	S	1	[1, 1]	1
6d42	42	–	–	–	–	–	–	–	–	–	–	–	–	–	–	–	–	–	–	–	–	–	–	–	–	Adequate Parasitological Response	–	–	–	–	–
70d0	0	C	A	C	T	C	C	G	G	A	C	T	G	C	A	C	C	C	A	C	G	C	T	T	G	–	0	S	1	[1, 1]	1
70d42	42	–	–	–	–	–	–	–	–	–	–	–	–	–	–	–	–	–	–	–	–	–	–	–	–	Adequate Parasitological Response	–	–	–	–	–
73d0	0	T	A	C	T	C	C	G	G	A	C	T	A	C	A	A	A	T	A/T	C	A	A	C/T	G	G	–	2	M	1	[1, 1]	0.9973
73d42	42	–	–	–	–	–	–	–	–	–	–	–	–	–	–	–	–	–	–	–	–	–	–	–	–	Adequate Parasitological Response	–	–	–	–	–
74d0	0	T	A	C	C	C	G	A	G	A	T	–	G	C	A	A	C	C	A	A	G	C	T	G	G	–	0	S	1	[1, 1]	1
74d42	42	–	–	–	–	–	–	–	–	–	–	–	–	–	–	–	–	–	–	–	–	–	–	–	–	Adequate Parasitological Response	–	–	–	–	–
75d0	0	T	A	C	T	C	C	A	G	A	C	C	G	C	A	A	C	T	A	A	G	A	C	G	G	–	0	S	1	[1, 1]	1
75d42	42	–	–	–	–	–	–	–	–	–	–	–	–	–	–	–	–	–	–	–	–	–	–	–	–	Adequate Parasitological Response	–	–	–	–	–
76d0	0	T	A	C	T	C	C/G	A/G	G	A	C/T	C/T	A/G	C	A/C	C	C	C/T	A/T	A	A/G	A/C	C/T	T	G	–	11	M	3	[2, 4]	0.5806
76d42	42	–	–	–	–	–	–	–	–	–	–	–	–	–	–	–	–	–	–	–	–	–	–	–	–	Adequate Parasitological Response	–	–	–	–	–
77d0	0	T	A	C	T	C	G	G	G	A	T	C	A	C	A	A	C	C	A	C	G	A	T	T	G	–	0	S	1	[1, 1]	1
77d42	42	–	–	–	–	–	–	–	–	–	–	–	–	–	–	–	–	–	–	–	–	–	–	–	–	Adequate Parasitological Response	–	–	–	–	–
78d0	0	C	A	C	T	C	C	G	G	A	T	T	G	C	C	A	A	T	T	A	A	C	C	T	G	–	0	S	1	[1, 1]	1
78d42	42	–	–	–	–	–	–	–	–	–	–	–	–	–	–	–	–	–	–	–	–	–	–	–	–	Adequate Parasitological Response	–	–	–	–	–
79d0	0	T	A	C	T	C	G	G	G	A	C	T	G	C	A	C	C	C	T	A	G	C	C	T	G	–	0	S	1	[1, 1]	1
79d42	42	–	–	–	–	–	–	–	–	–	–	–	–	–	–	–	–	–	–	–	–	–	–	–	–	Adequate Parasitological Response	–	–	–	–	–
7d0	0	T	A	C	T	C	C	A	G	A	C	C	G	C	C	C	C	C	A	A	G	A	T	G	G	–	0	S	1	[1, 1]	1
7d42	42	–	–	–	–	–	–	–	–	–	–	–	–	–	–	–	–	–	–	–	–	–	–	–	–	Adequate Parasitological Response	–	–	–	–	–
80d0	0	T	A	C	T	G	C	A	G	A/T	C/T	T	G	T	A	C	C	T	T	C	G	C	C/T	T	G	–	3	M	1	[1, 2]	0.8769
80d42	42	–	–	–	–	–	–	–	–	–	–	–	–	–	–	–	–	–	–	–	–	–	–	–	–	Adequate Parasitological Response	–	–	–	–	–
82d0	0	T	A	C	T	C	C	A	G	A	T	C	A	C	C	C	C	C	A	A	G	C	T	T	G	–	0	S	1	[1, 1]	1
82d42	42	–	–	–	–	–	–	–	–	–	–	–	–	–	–	–	–	–	–	–	–	–	–	–	–	Adequate Parasitological Response	–	–	–	–	–
83d0	0	T	A	C	T	C	C	G	G	A	C	C	G	C	A	C	C	T	A	C	G	A	T	T	G	–	0	S	1	[1, 1]	1
83d42	42	–	–	–	–	–	–	–	–	–	–	–	–	–	–	–	–	–	–	–	–	–	–	–	–	Adequate Parasitological Response	–	–	–	–	–
84d0	0	C	A	T	T	C	G	A	G	A	T	–	A	C	A	A	C	T	A	C	G	A	T	T	G	–	0	S	1	[1, 1]	1
84d42	42	–	–	–	–	–	–	–	–	–	–	–	–	–	–	–	–	–	–	–	–	–	–	–	–	Adequate Parasitological Response	–	–	–	–	–
85d0	0	C	A	C	T	C	G	G	G	T	C	C	G	C	A	C	C	C	T	A	A	C	C	T	G	–	0	S	1	[1, 1]	1
85d42	42	–	–	–	–	–	–	–	–	–	–	–	–	–	–	–	–	–	–	–	–	–	–	–	–	Adequate Parasitological Response	–	–	–	–	–
86d0	0	T	A	C	T	C	G	G	A	A	C	C	G	C	A	C	C	T	T	C	A	C	C	T	G	–	0	S	1	[1, 1]	1
86d42	42	–	–	–	–	–	–	–	–	–	–	–	–	–	–	–	–	–	–	–	–	–	–	–	–	Adequate Parasitological Response	–	–	–	–	–
90d0	0	T	A	C	C	C	C/G	A	A/G	A	C/T	C	G	C	A/C	C	C	C/T	A/T	A	G	C	T	T	G	–	6	M	2	[2, 2]	0.9892
90d42	42	–	–	–	–	–	–	–	–	–	–	–	–	–	–	–	–	–	–	–	–	–	–	–	–	Adequate Parasitological Response	–	–	–	–	–
91d0	0	T	A/G	C	T	C/G	C/G	A/G	A/G	A/T	C/T	C/T	A/G	C	A/C	A/C	C	T	A	A	A/G	A/C	T	G/T	G	–	14	M	3	[2, 5+]	0.5631
91d42	42	–	–	–	–	–	–	–	–	–	–	–	–	–	–	–	–	–	–	–	–	–	–	–	–	Adequate Parasitological Response	–	–	–	–	–
92d0	0	C	A	C	C/T	C	G	A/G	A/G	A	C	T	G	C	C	C	A/C	C/T	A	A/C	A/G	A/C	C/T	T	G	–	9	M	2	[2, 3]	0.9487
92d42	42	–	–	–	–	–	–	–	–	–	–	–	–	–	–	–	–	–	–	–	–	–	–	–	–	Adequate Parasitological Response	–	–	–	–	–
93d0	0	T	A	T	T	C	C	A/G	A	A	T	T	A	T	A	A	A	C	T	A	G	C	C	T	G	–	1	S	1	[1, 1]	0.9999
93d42	42	–	–	–	–	–	–	–	–	–	–	–	–	–	–	–	–	–	–	–	–	–	–	–	–	Adequate Parasitological Response	0	–	–	–	–
95d0	0	C/T	A	C/T	C/T	C	C/G	A/G	G	A	C/T	C/T	G	C/T	A/C	C	C	C	A/T	A/C	A/G	A/C	C/T	G/T	G	–	15	M	4	[3, 5+]	0.435
95d42	42	–	–	–	–	–	–	–	–	–	–	–	–	–	–	–	–	–	–	–	–	–	–	–	–	Adequate Parasitological Response	–	–	–	–	–
96d0	0	T	A	C	T	C	C	A	G	A/T	T	C	A	C	C	C	A	T	A/T	C	A/G	A/C	C	T	G	–	4	M	2	[2, 1]	–
96d42	42	–	–	–	–	–	–	–	–	–	–	–	–	–	–	–	–	–	–	–	–	–	–	–	–	Adequate Parasitological Response	–	–	–	–	–
97d0	0	–	–	C	–	C	–	G	–	A	C/T	T	G	C	A	–	A	C	T	A/C	G	C	T	G/T	G	–	3	M	2	[1, 2]	0.8524
97d42	42	–	–	–	–	–	–	–	–	–	–	–	–	–	–	–	–	–	–	–	–	–	–	–	–	Adequate Parasitological Response	–	–	–	–	–
99d0	0	T	A	C/T	T	C	C	A/G	G	A	T	T	G	C	C	C	C	C	A	A	G	C	C	T	G	–	2	M	1	[1, 1]	1
99d42	42	–	–	–	–	–	–	–	–	–	–	–	–	–	–	–	–	–	–	–	–	–	–	–	–	Adequate Parasitological Response	–	–	–	–	–
9d0	0	C	A	C	T	C	C	G	G	A	T	T	G	T	C	A	A	T	T	A	G	C	T	T	G	–	0	S	1	[1, 1]	1
9d42	42	–	–	–	–	–	–	–	–	–	–	–	–	–	–	–	–	–	–	–	–	–	–	–	–	Adequate Parasitological Response	–	–	–	–	–
DD2	N/A	T	A	T	C	C	G	G	A	T	T	T	A	T	C	A	A	T	A	C	A	A	C	G	T	N/A	0	S	1	[1, 1]	1
HB3	N/A	T	G	C	C	C	C	A	G	A	T	C	A	C	A	A	C	T	A	A	G	T	T	T	T	N/A	0	S	1	[1, 1]	1
K1	N/A	C	G	C	T	C	G	G	A	T	T	T	A	T	C	C	C	T	A	C	G	C	C	G	T	N/A	0	S	1	[1, 1]	1
R033	N/A	C	A	T	T	G	C	A	G	A	C	T	–	C	A	C	C	T	T	A	G	A	T	T	G	N/A	0	S	1	[1, 1]	1
W2	N/A	T	A	T	C	C	G	G	A	T	T	T	A	T	C	A	A	T	A	C	A	A	C	G	T	N/A	0	S	1	[1, 1]	1
3D7	N/A	C	G	C	T	C	C	G	G	A	C	T	G	C	A	C	C	C	A	A	G	A	T	T	G	N/A	0	S	1	[1, 1]	1

## Sheet: Table S4_MSP_APR
Table S4. Msp-1 and msp-2 genotype data for patients with no detectable d42 parasitaemia. For each patient, both the d0 and d42 filter paper samples were genotyped at msp-1 and msp-2 loci (Snounou et al 1999). Only data for 71 patients with no detectable d42 parasitaemia are shown. "†" denotes that one allele is present at a locus while "–" shows that it is absent. If two alleles are present, the…
Patient ID	Day	MAD 20	MAD 20 fragment size	K1	K1 fragment size	RO33	R033 fragment size	3D7/IC	3D7/IC fragment size	FC27	FC27 fragment size	Treatment Outcome	Clonality	Multiplicity of infection (MOI)
100d0	0	†	200	††	200; 300	–	–	†	600	††	300; 350	–	M	2
100d42	42	–	–	–	–	–	–	–	–	–	–	Adequate Parasitological Response	–	–
101d0	0	†	300	–	–	–	–	†	500	–	–	–	S	1
101d42	42	–	–	–	–	–	–	–	–	–	–	Adequate Parasitological Response	–	–
102d0	0	†	200	†	300	–	–	†	500	†	400	–	M	2
102d42	42	–	–	–	–	–	–	–	–	–	–	Adequate Parasitological Response	–	–
104d0	0	†	250	†	300	–	–	††	400; 500	††	300; 350	–	M	2
104d42	42	–	–	–	–	–	–	–	–	–	–	Adequate Parasitological Response	–	–
105d0	0	†	300	–	–	–	–	†	600	–	–	–	M	2
105d42	42	–	–	–	–	–	–	–	–	–	–	Adequate Parasitological Response	–	–
106d0	0	†	200	–	–	–	–	†	500	–	–	–	S	1
106d42	42	–	–	–	–	–	–	–	–	–	–	Adequate Parasitological Response	–	–
13d0	0	–	–	–	–	–	–	††	550; 650	†	300	–	M	2
13d42	42	–	–	–	–	–	–	–	–	–	–	Adequate Parasitological Response	–	–
14d0	0	–	–	–	–	†	160	†	550	–	–	–	S	1
14d42	42	–	–	–	–	–	–	–	–	–	–	Adequate Parasitological Response	–	–
15d0	0	–	–	–	–	†	150	†	500	†	350	–	M	2
15d42	42	–	–	–	–	–	–	–	–	–	–	Adequate Parasitological Response	–	–
19d0	0	†	300	–	–	–	–	†	500	†	450	–	M	2
19d42	42	–	–	–	–	–	–	–	–	–	–	Adequate Parasitological Response	–	–
1Ad0	0	–	–	††	200; 300	–	–	†	500	††	250; 350	–	M	2
1Ad42	42	–	–	–	–	–	–	–	–	–	–	Adequate Parasitological Response	–	–
1d0	0	†	200	–	–	–	–	†	500	†	300	–	M	2
1d42	42	–	–	–	–	–	–	–	–	–	–	Adequate Parasitological Response	–	–
21d0	0	–	–	–	–	†	160	†	600	–	–	–	S	1
21d42	42	–	–	–	–	–	–	–	–	–	–	Adequate Parasitological Response	–	–
22d0	0	–	–	†	200	–	–	–	–	†	450	–	S	1
22d42	42	–	–	–	–	–	–	–	–	–	–	Adequate Parasitological Response	–	–
23d0	0	–	–	†	150	–	–	†	600	†	250	–	M	2
23d42	42	–	–	–	–	–	–	–	–	–	–	Adequate Parasitological Response	–	–
24d0	0	†	200	–	–	–	–	–	–	†	400	–	S	1
24d42	42	–	–	–	–	–	–	–	–	–	–	Adequate Parasitological Response	–	–
25d0	0	†	300	†	200	–	–	–	–	†	250	–	M	2
25d42	42	–	–	–	–	–	–	–	–	–	–	Adequate Parasitological Response	–	–
26d0	0	–	–	–	–	†	160	†	600	–	–	–	S	1
26d42	42	–	–	–	–	–	–	–	–	–	–	Adequate Parasitological Response	–	–
27d0	0	–	–	–	–	†	160	–	–	†	250	–	S	1
27d42	42	–	–	–	–	–	–	–	–	–	–	Adequate Parasitological Response	–	–
28d0	0	–	–	††	200; 250	–	–	††	400; 500	–	–	–	M	2
28d42	42	–	–	–	–	–	–	–	–	–	–	Adequate Parasitological Response	–	–
29d0	0	–	–	†	200	–	–	–	–	††	250; 300	–	M	S
29d42	42	–	–	–	–	–	–	–	–	–	–	Adequate Parasitological Response	–	–
2Ad0	0	†	200	†	250	–	–	†	500	†	350	–	M	2
2Ad42	42	–	–	–	–	–	–	–	–	–	–	Adequate Parasitological Response	–	–
33d0	0	†	200	–	–	–	–	†	500	–	–	–	S	1
33d42	42	–	–	–	–	–	–	–	–	–	–	Adequate Parasitological Response	–	–
34d0	0	–	–	–	–	†	180	†	600	†	400	–	M	2
34d42	42	–	–	–	–	–	–	–	–	–	–	Adequate Parasitological Response	–	–
35d0	0	††	200; 250	††	200; 300	–	–	†	500	††	350; 400	–	M	2
35d42	42	–	–	–	–	–	–	–	–	–	–	Adequate Parasitological Response	–	–
36d0	0	†	300	–	–	–	–	†	500	††	300; 400	–	M	2
36d42	42	–	–	–	–	–	–	–	–	–	–	Adequate Parasitological Response	–	–
38d0	0	–	–	†	150	–	–	–	–	†	300	–	S	1
38d42	42	–	–	–	–	–	–	–	–	–	–	Adequate Parasitological Response	–	–
39d0	0	†	200	–	–	–	–	†	550	†	400	–	M	2
39d42	42	–	–	–	–	–	–	–	–	–	–	Adequate Parasitological Response	–	–
3Ad0	0	†	200	†	300	–	–	†	500	–	–	–	M	2
3Ad42	42	–	–	–	–	–	–	–	–	–	–	Adequate Parasitological Response	–	–
3d0	0	†	200	††	200; 300	–	–	†	550	†	350	–	M	2
3d42	42	–	–	–	–	–	–	–	–	–	–	Adequate Parasitological Response	–	–
41d0	0	–	–	†	200	–	–	†	500	†	400	–	M	2
41d42	42	–	–	–	–	–	–	–	–	–	–	Adequate Parasitological Response	–	–
42d0	0	†	200	–	–	–	–	–	–	†	400	–	S	1
42d42	42	–	–	–	–	–	–	–	–	–	–	Adequate Parasitological Response	–	–
43d0	0	†	200	†	250	–	–	†	550	†	350	–	M	2
43d42	42	–	–	–	–	–	–	–	–	–	–	Adequate Parasitological Response	–	–
44d0	0	†	250	†	200	–	–	–	–	†	400	–	M	2
44d42	42	–	–	–	–	–	–	–	–	–	–	Adequate Parasitological Response	–	–
45d0	0	†	200	–	–	–	–	†	500	–	–	–	S	1
45d42	42	–	–	–	–	–	–	–	–	–	–	Adequate Parasitological Response	–	–
46d0	0	†	200	–	–	–	–	†	500	–	–	–	S	1
46d42	42	–	–	–	–	–	–	–	–	–	–	Adequate Parasitological Response	–	–
50d0	0	†	200	†	300	–	–	†	500	–	–	–	M	2
50d42	42	–	–	–	–	–	–	–	–	–	–	Adequate Parasitological Response	–	–
51d0	0	–	–	†	250	–	–	†	500	–	–	–	S	1
51d42	42	–	–	–	–	–	–	–	–	–	–	Adequate Parasitological Response	–	–
52d0	0	†	200	–	–	–	–	–	–	†	300	–	S	1
52d42	42	–	–	–	–	–	–	–	–	–	–	Adequate Parasitological Response	–	–
54d0	0	††	200; 250	†	200	–	–	†	600	†	300	–	M	2
54d42	42	–	–	–	–	–	–	–	–	–	–	Adequate Parasitological Response	–	–
58d0	0	†	200	†	300	–	–	†	500	††	300; 400	–	M	2
58d42	42	–	–	–	–	–	–	–	–	–	–	Adequate Parasitological Response	–	–
65d0	0	††	200; 300	†	300	–	–	†	500	†	–	–	M	2
65d42	42	–	–	–	–	–	–	–	–	–	–	Adequate Parasitological Response	–	–
66d0	0	–	–	†	200	–	–	†	500	†	300	–	M	2
66d42	42	–	–	–	–	–	–	–	–	–	–	Adequate Parasitological Response	–	–
67d0	0	††	200; 300	†	200	–	–	†	500	†	350	–	M	2
67d42	42	–	–	–	–	–	–	–	–	–	–	Adequate Parasitological Response	–	–
68d0	0	–	–	†	250	–	–	†	500	†	700	–	M	2
68d42	42	–	–	–	–	–	–	–	–	–	–	Adequate Parasitological Response	–	–
69d0	0	†	200	–	–	–	–	–	–	†	350	–	S	1
69d42	42	–	–	–	–	–	–	–	–	–	–	Adequate Parasitological Response	–	–
6d0	0	†	200	–	–	–	–	††	400; 500	–	–	–	M	2
6d42	42	–	–	–	–	–	–	–	–	–	–	Adequate Parasitological Response	–	–
70d0	0	–	–	†	200	–	–	†	500	–	–	–	S	1
70d42	42	–	–	–	–	–	–	–	–	–	–	Adequate Parasitological Response	–	–
73d0	0	†	250	†	300	–	–	†	500	†	600	–	M	2
73d42	42	–	–	–	–	–	–	–	–	–	–	Adequate Parasitological Response	–	–
74d0	0	–	–	†	200	–	–	†	500	–	–	–	M	2
74d42	42	–	–	–	–	–	–	–	–	–	–	Adequate Parasitological Response	–	–
75d0	0	–	–	†	300	–	–	–	–	†	400	–	S	1
75d42	42	–	–	–	–	–	–	–	–	–	–	Adequate Parasitological Response	–	–
76d0	0	†	200	†	300	–	–	†	500	–	–	–	M	2
76d42	42	–	–	–	–	–	–	–	–	–	–	Adequate Parasitological Response	–	–
77d0	0	†	300	†	300	–	–	–	–	†	400	–	M	2
77d42	42	–	–	–	–	–	–	–	–	–	–	Adequate Parasitological Response	–	–
78d0	0	–	–	–	–	†	160	††	500; 600	–	–	–	M	2
78d42	42	–	–	–	–	–	–	–	–	–	–	Adequate Parasitological Response	–	–
79d0	0	–	–	†	200	–	–	†	500	–	–	–	S	1
79d42	42	–	–	–	–	–	–	–	–	–	–	Adequate Parasitological Response	–	–
7d0	0	–	–	†	200	–	–	††	500	–	–	–	M	2
7d42	42	–	–	–	–	–	–	–	–	–	–	Adequate Parasitological Response	–	–
80d0	0	†	200	–	–	–	–	†	500	†	600	–	M	2
80d42	42	–	–	–	–	–	–	–	–	–	–	Adequate Parasitological Response	–	–
82d0	0	†	300	†	250	–	–	†	500	†	350	–	M	2
82d42	42	–	–	–	–	–	–	–	–	–	–	Adequate Parasitological Response	–	–
83d0	0	†	200	–	–	–	–	†	500	–	–	–	S	1
83d42	42	–	–	–	–	–	–	–	–	–	–	Adequate Parasitological Response	–	–
84d0	0	–	–	†	200	–	–	†	500	–	–	–	S	1
84d42	42	–	–	–	–	–	–	–	–	–	–	Adequate Parasitological Response	–	–
85d0	0	†	250	–	–	–	–	†	500	–	–	–	S	1
85d42	42	–	–	–	–	–	–	–	–	–	–	Adequate Parasitological Response	–	–
86d0	0	–	–	†	300	–	–	–	–	†	400	–	S	1
86d42	42	–	–	–	–	–	–	–	–	–	–	Adequate Parasitological Response	–	–
90d0	0	–	–	†	200	–	–	–	–	†	300	–	S	1
90d42	42	–	–	–	–	–	–	–	–	–	–	Adequate Parasitological Response	–	–
91d0	0	–	–	††	180; 240	–	–	††	500; 550	†	300	–	M	2
91d42	42	–	–	–	–	–	–	–	–	–	–	Adequate Parasitological Response	–	–
92d0	0	–	–	†	200	–	–	††	400; 600	†	350	–	M	2
92d42	42	–	–	–	–	–	–	–	–	–	–	Adequate Parasitological Response	–	–
93d0	0	–	–	–	–	†	160	†	400	–	–	–	S	1
93d42	42	–	–	–	–	–	–	–	–	–	–	Adequate Parasitological Response	–	–
95d0	0	†	200	†	180	–	–	†	500	–	–	–	M	2
95d42	42	–	–	–	–	–	–	–	–	–	–	Adequate Parasitological Response	–	–
96d0	0	†	300	–	–	–	–	†	500	–	–	–	S	1
96d42	42	–	–	–	–	–	–	–	–	–	–	Adequate Parasitological Response	–	–
97d0	0	–	–	†	200	–	–	††	500; 600	–	–	–	M	2
97d42	42	–	–	–	–	–	–	–	–	–	–	Adequate Parasitological Response	–	–
99d0	0	–	–	†	250	–	–	†	500	†	300	–	M	2
99d42	42	–	–	–	–	–	–	–	–	–	–	Adequate Parasitological Response	–	–
9d0	0	–	–	–	–	†	160	††	500	–	–	–	S	1
9d42	42	–	–	–	–	–	–	–	–	–	–	Adequate Parasitological Response	–	–
DD2	N/A	†	220	–	–	–	–	–	–	†	400	N/A	S	1
HB3	N/A	†	180	–	–	–	–	–	–	†	300	N/A	S	1
K1	N/A	–	–	†	180	–	–	–	–	†	380	N/A	S	1
R033	N/A	–	–	–	–	†	160	†	480	–	–	N/A	S	1
W2	N/A	†	220	–	–	–	–	–	–	†	400	N/A	S	1
3D7	N/A	–	–	†	250	–	–	†	500	–	–	N/A	S	1
